# Supplementary material for: Expert consultation using the on-line Delphi method for the revision of syndromic groups compiled from emergency data (SOS Médecins and OSCOUR®) in France
Source: BMC Public Health. 2022 Sep 21;22:1791. doi: 10.1186/s12889-022-14157-x (PMC9494916; doi:10.1186/s12889-022-14157-x)
Supplement: Supplementary file 3 — Additional file 3. a. Diagnostic codes by syndromic groups (SG) (n = 14) and their proportion of consensus in the 3 rounds of the Delphi SOS Médecins survey. The first column indicates the syndromic group, the 2nd column the surveillance objective and the 3rd the label of diagnostic codes. Proportions of consensus are indicated in column 4th to 6th. And the last column indicates if the diagnosis was kept or no in the syndromic group. b. Diagnostic codes by syndromic groups (SG) (n = 11) and their proportion of consensus in the 3 rounds of the Delphi OSCOUR® survey. The first column indicates the syndromic group, the 2nd column the surveillance objective and the 3rd the label of diagnostic codes. Proportions of consensus are indicated in column 4th to 6th. The last two columns indicate if the diagnosis was kept or no in the syndromic group and the number of subcodes. [file 12889_2022_14157_MOESM3_ESM.zip]

Archive with 2 entries (2 files):
- Additional file 3a.docx
- Additional file 3b.docx
